# Supplementary material for: Development and Breeding of Herbicide‐Resistant Sorghum for Effective Cereal‐Legume Intercropping
Source: Adv Sci (Weinh). 2025 May 8;12(27):2503083. doi: 10.1002/advs.202503083 (PMC12279207; doi:10.1002/advs.202503083)
Supplement: Supplementary file 2 — Supplemental Tables [file ADVS-12-2503083-s002.xlsx]

## Sheet: Table S1
Table S1 Evaluation of herbicide resistance of soybean.
No.	Soybean variety name	Total plants	Plants affected by herbicide damage	Herbicide incidence	Herbicide incidence (Average)	Phytotoxicity hierarchy						Herbicide index	Herbicide index (Average)
						0	1	2	3	4	5
1	Kebei1	8	6	0.75	0.842593	2		1	1	4		52.5	60.8333
		12	12	1				2	6	6		76.6667
		9	7	0.777778		2			4	3		53.3333
2	Hefeng25	10	10	1	1					1	9	98	92.1111
		12	12	1						4	8	93.3333
		12	12	1						9	3	85
3	ganxie	9	2	0.222222	0.401852	7	2					4.44444	9.81481
		12	7	0.583333		5	5	2				15
		10	4	0.4		6	3	1				10
4	Boige dulotet geronne	7	7	1	1				1	2	4	88.5714	95.4497
		8	8	1							8	100
		9	9	1						1	8	97.7778
5	L84-337	10	4	0.4	0.383333	6	4					8	9.33333
		6	2	0.333333		4	2					6.66667
		12	5	0.416667		7	3	1	1			13.3333
6	Heijiao01-1778	8	2	0.25	0.315657	6	2					5	8.73737
		11	4	0.363636		7	1	2	1			14.5455
		9	3	0.333333		6	3					6.66667
7	Longpin03-311	8	1	0.125	0.263889	7	1					2.5	5.83333
		12	5	0.416667		6	4	1				10
		12	3	0.25			3					5
8	Qingan black beans	10	0	0	0.25	10						0	6.11111
		12	5	0.416667		2	3	2				11.6667
		12	4	0.333333		2	4					6.66667
9	N09	10	6	0.6	0.627778	4		4	2			28	30.5556
		10	7	0.7		3		5	2			32
		12	7	0.583333		5		4	1	2		31.6667
10	Small grain fodder beans	9	5	0.555556	0.601852	4		5				22.2222	28.5185
		12	7	0.583333		5		7				23.3333
		12	8	0.666667		1		9	2			40
11	He00-23	10	0	0	0.216667	10						0	5.66667
		12	3	0.25		9	3					5
		10	4	0.4		6	2	2				12
12	Hodgson	7	4	0.571429	0.698894	3		2	2			28.5714	34.3723
		9	8	0.888889		1		6	2			40
		11	7	0.636364		4		3	3	1		34.5455
13	Sui02-336	10	1	0.1	0.366667	9		1				4	15.8788
		11	7	0.636364		4	3	3		1		23.6364
		11	4	0.363636		4	3	4				20
14	L73-1543	10	0	0	0.236111	10						0	5.27778
		12	4	0.333333		8	3	1				8.33333
		8	3	0.375		5	3					7.5
15	Hongfeng11	8	8	1	1				2	1	5	87.5	80.4798
		6	6	1					4	2		66.6667
		11	11	1						7	4	87.2727
16	Kangxian2	10	10	1	0.828283			4	5	1		54	50.3232
		12	8	0.666667		1		4	4	3		53.3333
		11	9	0.818182		1	1	4	5			43.6364
17	Kato	10	8	0.8	0.786869	2			8			48	43.1717
		12	10	0.833333		2		4	6			43.3333
		11	8	0.727273		3		3	5			38.1818
18	Hefeng39	9	9	1	0.962963				2	2	5	86.6667	78.8889
		12	12	1						6	6	90
		9	8	0.888889					5	3		60
19	Aika166	10	1	0.1	0.307143	9	1					2	5.74603
		12	3	0.25		9	2	1				6.66667
		7	4	0.571429		8	3					8.57143
20	Vinton	10	6	0.6	0.533333	4		4	2			28	31
		12	7	0.583333		5		5	2			26.6667
		12	5	0.416667		4	1	1	4	2		38.3333
21	L85-144	8	8	1	1					1	7	97.5	96.8939
		11	11	1						1	10	98.1818
		12	12	1						3	9	95
22	Hodgson 78	10	10	1	1						10	100	100
		5	5	1							5	100
		8	8	1							8	100
23	L66-704	9	6	0.666667	0.728283	3			2	4		48.8889	47.8721
		11	9	0.818182		2			7	2		52.7273
		10	7	0.7		3		3	1	3		42
24	Kherson2	9	3	0.333333	0.717172	6				3		26.6667	45.8081
		11	9	0.818182		2		2	5	2		49.0909
		12	12	1				3	5	4		61.6667
25	Fengshou6	9	7	0.777778	0.925926	2				3	4	71.1111	77.7037
		10	10	1				3		5	2	72
		8	8	1						4	4	90
26	Jiyu94	9	9	1	0.939394				9			60	56.633
		11	9	0.818182		2			7	1		45.4545
		9	9	1					7	2		64.4444
27	L62-558	10	7	0.7	0.739394	3		2	5			38	38.0606
		11	9	0.818182		2	4		3	2		38.1818
		10	7	0.7		3		2	5			38
28	L62-17	7	7	1	0.944444			5		2		51.4286	45.0722
		12	10	0.833333		2		7	3			38.3333
		11	11	1				8	3			45.4545
29	Jiyu57	10	8	0.8	0.772727	2				2	6	76	50.0606
		11	9	0.818182		2		7	1	1		38.1818
		10	7	0.7		2		7		1		36
30	Jilin39	10	10	1	0.85			10				40	40.7778
		12	9	0.75		3		6	1	2		38.3333
		10	8	0.8		2		4	2	2		44
31	Gongye5056	7	3	0.428571	0.587302	4			3			25.7143	29.127
		12	8	0.666667		4		5	3			31.6667
		12	8	0.666667		4		6	2			30
32	9748－9750	9	9	1	0.944444			3	4	2		57.7778	61.4815
		12	12	1					12			60
		12	10	0.833333		2			2	6	2	66.6667
33	L67-971	8	8	1	1			1		1	6	90	85.1852
		10	10	1					5	5		70
		9	9	1						2	7	95.5556
34	L65-60	10	10	1	1					4	6	92	92.7037
		9	9	1					2		7	91.1111
		8	8	1					1		7	95
35	L66-731	6	6	1	0.888889		5	1				23.3333	30.5556
		12	10	0.833333		2	5	2	3			30
		12	10	0.833333		2	3	1	6			38.3333
36	LS201	7	7	1	0.87963			6		1		45.7143	33.0159
		9	8	0.888889		1	3	4		1		33.3333
		8	6	0.75		2	4	2				20
37	Jilin20	10	3	0.3	0.461111	7	3					6	13.6667
		12	7	0.583333		5	4	3				16.6667
		12	6	0.5		6	3	1	2			18.3333
38	Hark	10	10	1	1				6	4		68	62.3636
		11	11	1					4		3	49.0909
		10	10	1					6	3	1	70
39	L65-237	6	6	1	1				4	2		66.6667	69.3651
		7	7	1					3	4		71.4286
		6	6	1					3	3		70
40	Zaliao	10	10	1	0.914141			1	3	6		70	61.7172
		12	10	0.833333		2			8	2		53.3333
		11	10	0.909091				1	8	2		61.8182
41	Vinton 81	10	7	0.7	0.761111	3		4	3			34	36.3333
		12	10	0.833333		2	1	4	5			40
		12	9	0.75		3		6	3			35
42	L67-166	8	2	0.25	0.513889	6			2			15	20.5556
		8	5	0.625		3		5				25
		12	8	0.666667		4	3	5				21.6667
43	Gongye04L-141	7	1	0.142857	0.310245	6	1					2.85714	8.02309
		11	5	0.454545		6	2	3				14.5455
		12	4	0.333333		8	4					6.66667
44	L70-4136	10	10	1	0.7				10			60	51.5556
		5	3	0.6				3	2			48
		6	3	0.5				3		2		46.6667
45	L62-904	8	4	0.5	0.466667	4	1		3			25	16.3333
		5	3	0.6		2	3					12
		10	3	0.3		7		3				12
46	L70-4112	10	10	1	1				7	3		66	72.6667
		7	7	1						7		80
		5	5	1					2	3		72
47	L69-4318	8	6	0.75	0.916667	2			1	5		57.5	55.2273
		11	11	1				3	6	2		58.1818
		12	12	1				6	6			50
48	L67-3090	10	8	0.8	0.711111	2				8		64	56.3333
		12	6	0.5		6				6		40
		12	10	0.833333		2			1	9		65
49	Brown beans	10	8	0.8	0.794444	3		4	3			34	41.0556
		12	7	0.583333		5		3	2		2	36.6667
		8	8	1			1	1	6			52.5
50	Gongye03-5570	8	3	0.375	0.319444	5	1		2			17.5	11.3889
		12	3	0.25		9		3				10
		12	4	0.333333		8	4					6.66667
51	L72D-4045	9	1	0.111111	0.481481	8	1					2.22222	19.6296
		12	4	0.333333				3		1		16.6667
		3	3	1				3				40
52	L67-1687	9	9	1	1					1	8	97.7778	94.4108
		11	11	1					3	2	6	85.4545
		10	10	1							10	100
53	L63-1397	8	8	1	1						7	87.5	94.881
		7	7	1						1	6	97.1429
		5	5	1							5	100
54	CN 210	10	10	1	1					7	3	86	93.6667
		12	12	1				1			11	95
		8	8	1							8	100
55	Nengfeng19	7	7	1	0.805556		1	6				37.1429	37.9365
		12	8	0.666667		4		3	5			35
		12	9	0.75		3		2	7			41.6667
56	Mengdou12	7	6	0.857143	0.952381	1		1		1	4	74.2857	78.8889
		12	12	1					4	6	2	76.6667
		7	7	1						5	2	85.7143
57	Kenfeng18	10	8	0.8	0.738889	2	8					16	16.4444
		12	9	0.75		3	6	3				20
		12	8	0.666667		4	8					13.3333
58	Mengdou9	11	11	1	0.888889		6	5				29.0909	48.0303
		12	9	0.75		3		1	6		2	50
		12	11	0.916667		1			8		3	65
59	Heihe52	9	6	0.666667	0.75	4		2		3	1	46.6667	57.2222
		12	9	0.75		3			5	2	2	55
		12	10	0.833333		2			4		6	70
60	Mengdou28	6	2	0.333333	0.422222	4		2				13.3333	10.6667
		12	4	0.333333		8	4					6.66667
		10	6	0.6		4	6					12
61	Huajiang1	10	4	0.4	0.3	6	4					8	6
		9	3	0.333333		6	3					6.66667
		12	2	0.166667		10	2					3.33333
62	Beidou3	7	4	0.571429	0.496032	3	4					11.4286	11.5873
		12	5	0.416667		7	2	3				13.3333
		12	6	0.5		6	6					10
63	Heihe15	9	6	0.666667	0.638889	3		6				26.6667	25.5556
		12	6	0.5		6		6				20
		12	9	0.75		3		9				30
64	Hefeng55	8	3	0.375	0.458333	5	3					7.5	9.72222
		12	7	0.583333		4	8					13.3333
		12	5	0.416667		7	5					8.33333
65	Heihe38	6	4	0.666667	0.472222	2	4					13.3333	10.5556
		12	4	0.333333		8	4					6.66667
		12	5	0.416667		7	3	2				11.6667
66	Kenfeng22	6	6	1	1						6	100	97.4411
		9	9	1						1	8	97.7778
		11	11	1						3	8	94.5455
67	Beidou14	12	0	0	0.2	12						0	4
		10	0	0		10						0
		10	6	0.6		4	6					12
68	Hongfeng11	6	6	1	1			1			5	90	92.2222
		12	12	1						4	8	93.3333
		9	9	1						3	6	93.3333
69	Hefeng50	6	3	0.5	0.583333	3	3					10	13.8889
		12	8	0.666667		4	6	2				16.6667
		12	7	0.583333		5	5	2				15
70	Suinong32	10	1	0.1	0.438095	9	1					2	10.4286
		8	4	0.5		4	3		1			15
		7	5	0.714286		2	5					14.2857
71	Kenjian27	6	5	0.833333	0.846801	2	1	3				23.3333	30.8754
		9	8	0.888889		1	5		3			31.1111
		11	9	0.818182		1	1	1	6			38.1818
72	Mengdou30	7	4	0.571429	0.668254	4		1	2			22.8571	32.3968
		10	6	0.6		4	1	4	3			36
		12	10	0.833333		2		4	5			38.3333
73	Kendou27	8	0	0	0.166667	8						0	3.33333
		12	5	0.416667		7	5					8.33333
		12	1	0.0833333		11	1					1.66667
74	Kenfeng14	10	2	0.2	0.4	8	2					4	8
		12	7	0.583333		5	7					11.6667
		12	5	0.416667		7	5					8.33333
75	Kendou28	7	2	0.285714	0.440693	5	2					5.71429	15.7229
		10	4	0.4		6	2		2			16
		11	7	0.636364		4	1	5	1			25.4545
76	Nengfeng15	6	5	0.833333	0.75	1		5				33.3333	33.3333
		12	7	0.583333		5		5	2			26.6667
		12	10	0.833333		2		8		2		40
77	Beidou10	7	7	1	1		4			3		45.7143	60.962
		11	11	1				2		9		72.7273
		9	9	1				1	5	3		64.4444
78	Heihe50	9	8	0.888889	0.962963	1		1		1	6	80	75
		12	12	1					8	1	2	63.3333
		12	12	1						6	5	81.6667
79	Beidou5	6	5	0.833333	0.694444	1			5			50	33.8889
		12	8	0.666667		4		5	3			31.6667
		12	7	0.583333		8			4			20
80	Kennong25	7	7	1	0.966667		1		5		1	60	53.1667
		10	9	0.9				2	2	4		52
		8	8	1				2	5			47.5
81	Heihe27	9	9	1	1		1		5	3		62.2222	62.963
		12	12	1				2	8	2		60
		9	9	1					6	3		66.6667
82	Kangxian6	7	7	1	1	1			1		5	80	83.3333
		7	7	1						7		80
		6	6	1						3	3	90
83	No.6	9	3	0.333333	0.511111	6	3					6.66667	11.5556
		10	7	0.7		3	6		1			18
		12	6	0.5		6	6					10
84	Suinong11	9	9	1	1						9	100	94.4444
		8	8	1					1		7	95
		12	12	1					2	3	7	88.3333
85	Ha06-1939	8	3	0.375	0.791667	5					3	37.5	74.4697
		12	12	1						3	9	95
		11	11	1						5	6	90.9091
86	Heinong40	8	2	0.25	0.376263	6	2					5	7.52525
		12	4	0.333333		8	4					6.66667
		11	6	0.545455		5	6					10.9091
87	No.9	10	8	0.8	0.683333	2	8					16	14.7778
		12	8	0.666667		4	6	2				16.6667
		12	7	0.583333		5	7					11.6667
88	Heinong37	8	6	0.75	0.424242	2	6					15	8.48485
		11	3	0.272727		8	3					5.45455
		12	3	0.25		7	3					5
89	Dongnong45	10	0	0	0.444444	10						0	8.88889
		12	9	0.75		3	9					15
		12	7	0.583333		5	7					11.6667
90	No.20	10	4	0.4	0.519577	6	1	3				34	26.6772
		9	4	0.444444		5	4					28.8889
		7	5	0.714286		2	4	1				17.1429
91	Suinong10	8	1	0.125	0.319444	7	1					2.5	6.38889
		12	8	0.666667		4	8					13.3333
		6	1	0.166667		6	1					3.33333
92	Suinong23	10	7	0.7	0.75	3			7			42	40.7778
		12	9	0.75		3	1	2	6			38.3333
		10	8	0.8		2		3	5			42
93	Hefeng60	10	0	0	0.037037	10						0	0.740741
		6	0	0		6						0
		9	1	0.111111		8	1					2.22222
94	Heifu03-56	10	10	1	0.962963			4	3	3		58	58.4444
		10	10	1					5	3	1	64
		9	8	0.888889		1			8			53.3333
95	Fengshou27	10	10	1	0.916667				10			60	62.2222
		12	9	0.75					8	4		66.6667
		8	8	1					8			60
96	Heinong51	10	0	0	0.155556	10						0	3.11111
		10	3	0.3		7	3					6
		12	2	0.166667		10	2					3.33333
97	He02-64	10	0	0	0.157407	10						0	3.14815
		12	3	0.25		9	3					5
		9	2	0.222222		7	2					4.44444
98	Heinong68	10	0	0	0.427778	10						0	8.55556
		12	7	0.583333		5	7					11.6667
		10	7	0.7		3	7					14
99	Dongnong57	8	2	0.25	0.65	6			2			15	33.6667
		10	9	0.9		2		2	6			44
		10	8	0.8		2		3	5			42
100	L13	8	3	0.375	0.402778	5	3					7.5	8.05556
		12	3	0.25		9	3					5
		12	7	0.583333		5	7					11.6667
101	Heinong48	10	1	0.1	0.527778	9		1				4	19.4444
		10	9	0.9		1	3	3	3			36
		12	7	0.583333		5	3	4				18.3333
102	Kenfeng16	12	0	0	0.515152	12						0	13.9394
		5	5	1			5					20
		11	6	0.545455		5		6				21.8182
103	Suinong33	10	0	0	0.295238	10						0	8.7619
		10	6	0.6		4	6					12
		7	2	0.285714		2	5					14.2857
104	Heinong49	10	10	1	1				10			60	66.5
		10	10	1					7		3	72
		8	8	1					5	3		67.5
105	Ha05-5675	7	6	0.857143	0.794974	1		6				34.2857	34.9471
		9	7	0.777778		2	1	3	3			35.5556
		12	9	0.75		3	1	4	4			35
106	Dongnong37	8	8	1	0.966667			4		4		60	56
		8	8	1					8			60
		10	9	0.9		1		3	6			48
107	Hefeng43	7	7	1	0.921296	1	3	3				25.7143	32.0899
		9	8	0.888889		1		8				35.5556
		8	7	0.875		1		7				35
108	Dongnong42	10	10	1	0.842593			10				40	41.1111
		12	9	0.75		4		4	2	2		36.6667
		9	7	0.777778		2		2	3	2		46.6667
109	Beijiang91	8	5	0.625	0.875	3	1		2	1	1	40	69.7475
		11	11	1						5	6	90.9091
		12	12	1					4	5	3	78.3333
110	Dongnongdou261	12	11	0.916667	0.805556	1		7	4			43.3333	42.2222
		12	9	0.75		3		4	4		1	41.6667
		12	9	0.75		3		2	7			41.6667
111	Jiyu97	6	4	0.666667	0.755556	2	1			3		43.3333	38.8889
		10	6	0.6		1		5				20
		9	9	1				6		3		53.3333
112	HE10	7	5	0.714286	0.784392	2		5				28.5714	33.7831
		8	6	0.75		2		6				35
		9	8	0.888889		1		8				37.7778
113	Shennong12	8	7	0.875	0.958333	1					7	87.5	95.8333
		8	8	1							8	100
		5	5	1							5	100
114	HE24	7	3	0.428571	0.67619	4			3			25.7143	33.2381
		10	8	0.8		3	2	5	1			30
		10	8	0.8		2		4	3		1	44
115	Jiyu87	10	8	0.8	0.808333	3			1	6		54	53.8333
		8	7	0.875		1			7			52.5
		8	6	0.75		2			3	2	1	55
116	Tiedou37	7	4	0.571429	0.857143	3					4	57.1429	63.0476
		10	10	1				2		8		72
		6	6	1			1	2	1		2	60
117	Ji94	7	2	0.285714	0.302646	5	2					5.71429	15.2381
		9	2	0.222222			9					20
		10	4	0.4			10					20
118	HE16	10	0	0	0.222222	10						0	4.44444
		12	5	0.416667		7	5					8.33333
		12	3	0.25		9	3					5
119	Tiefeng31	7	6	0.857143	0.896825	1					6	85.7143	85.9788
		12	10	0.833333				3		5	4	76.6667
		9	9	1					1		8	95.5556
120	HE11	8	6	0.75	0.638889	2	6					15	16.6667
		12	7	0.583333		5	3	3	1			20
		12	7	0.583333		5	5	2				15
121	Jiyu95	9	9	1	1						9	100	94.0952
		10	10	1					1	4	5	88
		7	7	1						2	5	94.2857
122	HE07	10	0	0	0.361111	10						0	7.77778
		12	6	0.5		6	5	1				11.6667
		12	7	0.583333		5	7					11.6667
123	Jilin40	8	0	0	0.207407	8						0	5.62963
		9	2	0.222222		7		2				8.88889
		10	4	0.4		6	4					8
124	q15	7	7	1	0.909091		7					20	18.1818
		8	8	1			8					20
		11	8	0.727273		3	8					14.5455
125	q12	2	2	1	1						2	100	100
		7	7	1							7	100
		8	8	1							8	100
126	q11	8	0	0	0.218519	8						0	6.66667
		10	1	0.1		10						0
		9	5	0.555556		4	3		2			20
127	q10	7	5	0.714286	0.511905	2	5					14.2857	14.0476
		12	3	0.25		9	3					5
		7	4	0.571429		3	2		2			22.8571
128	q7	10	1	0.1	0.518182	9	1					2	10.3636
		11	7	0.636364		4	7					12.7273
		11	9	0.818182		2	9					16.3636
129	q6	8	6	0.75	0.916667	2			1	5		57.5	65.1599
		11	11	1						7	2	69.0909
		9	9	1				1		6	1	68.8889
130	q5	10	0	0	0.394444	10						0	7.88889
		12	7	0.583333		5	7					11.6667
		10	6	0.6		4	6					12
131	q4	9	8	0.888889	0.962963	1	8					17.7778	19.2593
		9	9	1			9					20
		7	7	1			7					20
132	q3	9	0	0	0.381818	9						0	9.33333
		11	6	0.545455		5	1	5				20
		10	6	0.6		6	4					8
133	HE01	7	0	0	0.248148	7						0	7.62963
		10	3	0.3		3	7					14
		9	4	0.444444		5	4					8.88889
134	Mung bean	4	4	1	1						4	100	92.5926
		9	9	1					5		4	77.7778
		7	7	1							7	100
135	Dabaimei	6	0	0	0.472222	6						0	13.1481
		12	9	0.75		3	9					15
		9	6	0.666667		3	1	5				24.4444
136	Mengdou37	7	3	0.428571	0.47619	4	3					8.57143	12.8571
		12	7	0.583333		4	3	5				21.6667
		12	5	0.416667		7	5					8.33333
137	Neidou4	5	0	0	0.248485	5						0	4.9697
		10	2	0.2		8	2					4
		11	6	0.545455		5	6					10.9091
138	Heike60	8	4	0.5	0.685185	4		1	3			37.5	36.2037
		9	7	0.777778		2		7				35.5556
		9	7	0.777778		2		7				35.5556
139	Changnong18	9	9	1	0.638889		9					20	13.8889
		12	6	0.5		6	5		1			13.3333
		12	5	0.416667		7	5					8.33333
140	Kendou57	8	7	0.875	0.569444	1	7					17.5	11.3889
		9	3	0.333333		6	3					6.66667
		12	6	0.5		6	6					10
141	Bei25031	10	9	0.9	0.966667	1			2	7		68	71
		9	9	1						9		80
		8	8	1					6	2		65
142	Tie060367	10	10	1	0.744949		9	1				22	12.5354
		11	9	0.818182		7	4					7.27273
		12	5	0.416667		7	5					8.33333
143	Chidou1	7	7	1	0.888889		7					20	17.7778
		12	8	0.666667		4	8					13.3333
		5	5	1			5					20
144	Liaodou45	6	6	1	1						6	100	95.8333
		8	8	1						5	3	87.5
		11	11	1							11	100
145	Ken09-1723	10	6	0.6	0.866667	4			1	5		46	60.8889
		9	9	1				1	4	4		66.6667
		4	4	1				1		3		70
146	Changnong35	8	8	1	0.760943				8			60	43.0976
		11	8	0.727273		3		3	5			38.1818
		9	5	0.555556		4		1	4			31.1111
147	Changnong29	6	4	0.666667	0.805556	2		4				26.6667	35.5556
		12	10	0.833333		2		5	5			41.6667
		12	11	0.916667		1		10	1			38.3333
148	Qingnongdou46	10	0	0	0.0833333	10						0	1.66667
		12	3	0.25		9	3					5
		11	0	0		11						0
149	Shengdou43	7	4	0.571429	0.634921	3	4					11.4286	14.3651
		12	8	0.666667		4	8					13.3333
		12	8	0.666667		4	6	1	1			18.3333
150	Qingnongdou23	5	3	0.6	0.598148	2	3					12	11.963
		9	7	0.777778		2	7					15.5556
		12	5	0.416667		7	5					8.33333
151	Jiyu109	10	0	0	0.516667	10						0	10.3333
		10	8	0.8		2	8					16
		8	6	0.75		2	6					15
152	Ha13-2185	10	10	1	0.835017			10				40	32.2559
		11	8	0.727273		3		5	3			34.5455
		9	7	0.777778		2	4	3				22.2222
153	Fendou78	5	1	0.2	0.458333	4		1				8	14.6667
		8	3	0.375		5	2	1				10
		10	8	0.8		2	3	5				26
154	Lidi1	6	2	0.333333	0.666667	4		2				13.3333	37.5
		9	6	0.666667			1	4	4			46.6667
		8	8	1				3	5			52.5
155	Dongda2	8	8	1	1					6	2	85	87.4868
		7	7	1						4	3	88.5714
		9	9	1				1	1		7	88.8889
156	Jimi2	10	0	0	0.0666667	10						0	1.33333
		7	0	0		7						0
		10	2	0.2		8	2					4
157	Heihe51	10	7	0.7	0.538889	4	7					14	10.7778
		12	6	0.5		6	6					10
		12	5	0.416667		7	5					8.33333
158	Heihe18	10	10	1	1					10		80	75.8333
		12	12	1					6	6		70
		8	8	1					1	7		77.5
159	Large black bean	10	7	0.7	0.594444	3		2		4	1	50	38.8889
		12	6	0.5		6		1	3		2	35
		12	7	0.583333		5	1		6			31.6667
160	Ha13-1613	9	0	0	0.187879	9						0	7.75758
		11	4	0.363636		7	4					7.27273
		10	2	0.2		2	8					16
161	Dongsheng7	6	0	0	0.361111	6						0	9.44444
		6	3	0.5		3	1	2				16.6667
		12	7	0.583333		5	7					11.6667
162	Qinong9	9	8	0.888889	0.846296	1		1	7			51.1111	69.037
		10	9	0.9		1			6		3	66
		8	6	0.75					4	6		90
163	Fudou6	10	6	0.6	0.616667	4		1	5			34	33.3704
		12	7	0.583333		5		4	3			28.3333
		9	6	0.666667		3		1	5			37.7778
164	Qinong5	7	7	1	0.75			7				40	32.7778
		12	7	0.583333		5		4	3			28.3333
		12	8	0.666667		4		6	2			30
165	J-798	9	4	0.444444	0.6633	5		4				17.7778	32.5926
		6	6	1				6				40
		11	6	0.545455		2		5	4			40
166	Dongnong56	10	0	0	0.181818	10						0	3.63636
		8	0	0		8						0
		11	6	0.545455		5	6					10.9091
167	Dongnong60	7	6	0.857143	0.885714	1		1	2		3	65.7143	54.0714
		8	8	1				3	5			52.5
		10	8	0.8		2		2	6			44
168	C683	6	4	0.666667	0.5	2	4					13.3333	10
		12	5	0.416667		12	5					8.33333
		12	5	0.416667		12	5					8.33333
169	EM-2(Japanese Soybeans)	9	9	1	0.766667		2	6			1	42.2222	34.7407
		10	7	0.7		3		2	5			38
		5	3	0.6		2		3				24
170	EM-1(Japanese Soybeans)	10	10	1	0.916667		10					20	26.3636
		8	6	0.75		2		6				30
		11	11	1			6	5				29.0909
171	Dongnong Green Sprouting Bean1	7	6	0.857143	0.702381	1	5	1				20	21.2963
		12	7	0.583333		5	4		3			21.6667
		9	6	0.666667		3	2	4				22.2222
172	NT01	10	2	0.2	0.455556	8		2				8	10.4444
		12	6	0.5		6	6					10
		12	8	0.666667		4	8					13.3333
173	Dongnong57	8	8	1	0.75			5	3			47.5	33.0556
		12	8	0.666667		4		7	1			28.3333
		12	7	0.583333		5		7				23.3333
174	NT02	10	3	0.3	0.488889	10						0	12.5926
		9	6	0.666667		1	8					17.7778
		12	6	0.5		6	12					20
175	NT04	6	0	0	0.422222	6						0	9.92593
		9	6	0.666667		3	5		1			17.7778
		10	6	0.6		4	6					12
176	NT13	10	7	0.7	0.705556	3		4	2		1	38	40.4444
		12	9	0.75		3	5	3	1			43.3333
		12	8	0.666667		4	6		2			40
177	J-795	8	8	1	0.925926		3	2		3		47.5	52.197
		9	7	0.777778		2		3	4			40
		11	11	1				2	2	7		69.0909
178	J-802	8	8	1	0.966667				3	4	1	75	74.3333
		10	10	1						8	2	84
		10	9	0.9		1			5	3	1	64
179	J-764	10	10	1	0.888889			6	4			48	46.5556
		12	10	0.833333		2		2	8			46.6667
		12	10	0.833333		2		3	7			45
180	J-771	9	3	0.333333	0.533333	6	3					6.66667	14.6667
		10	6	0.6		2	6		2			24
		6	4	0.666667		2	4					13.3333
181	J-775	10	1	0.1	0.514815	10						0	9.62963
		9	7	0.777778		2	7					15.5556
		9	6	0.666667		3	6					13.3333
182	J-787	10	0	0	0.419913	10						0	9.00433
		11	6	0.545455		5	5	1				12.7273
		7	5	0.714286		2	5					14.2857
183	J-816	10	4	0.4	0.577778	6	4					8	16
		12	7	0.583333		5	5	2				15
		12	9	0.75		3	5	3		1		25
184	J-LG2016-1	10	8	0.8	0.933333	2		1		5	2	64	69.2222
		10	10	1				5		4	1	62
		12	12	1						11	1	81.6667
185	J-817	10	0	0	0.0909091	10						0	1.81818
		11	3	0.272727		11	3					5.45455
		8	0	0		8						0
186	J-821	7	5	0.714286	0.839947	2			2	3		62.8571	64.8413
		12	11	0.916667		1			7	4		65
		9	8	0.888889		1			6		2	66.6667
187	J-812	7	7	1	1					2	5	94.2857	90.5952
		8	8	1					1	8	2	112.5
		12	12	1				5	3		4	65
188	J-785	7	7	1	1						7	100	100
		10	10	1							10	100
		9	9	1							9	100
189	Jiusanhei05-59	8	2	0.25	0.719697	6		2				10	36.2338
		11	10	0.909091		1	2		8			47.2727
		7	7	1				3	4			51.4286
190	Wangkui Lotus Black Beans	4	4	1	0.833333			3	1			45	38.3333
		12	9	0.75		3		5	2	2		40
		12	9	0.75		3		9				30
191	DongnongL202	7	7	1	0.755556			4	2	1		51.4286	37.3651
		12	8	0.666667		4		3	4	1		36.6667
		10	6	0.6		4		6				24
192	Beijiang91	10	10	1	1				10			60	74.5926
		9	9	1					2	6	1	77.7778
		10	10	1						7	3	86
193	Heinong50	7	7	1	0.813492		5	2				25.7143	21.746
		7	6	0.857143		1	4	2				22.8571
		12	7	0.583333		5	4	3				16.6667
194	H39	10	10	1	1					10		80	75.873
		9	9	1					3	6		73.3333
		7	7	1					2	5		74.2857
195	Ke732	10	0	0	0.472222	10						0	9.44444
		12	8	0.666667		4	8					13.3333
		12	9	0.75		3	9					15
196	LG2016-2	7	7	1	0.888889			2	3	2		60	50
		12	11	0.916667		1	1	5	5			43.3333
		12	9	0.75		3		2	4	3		46.6667
197	Henong85	6	6	1	0.944444				6			60	66.1111
		12	10	0.833333		2		2		7	1	61.6667
		12	12	1					4	6	2	76.6667
198	Fengdou1	7	7	1	0.805556				2	4	1	77.1429	51.2698
		12	8	0.666667		4	2		3	3		38.3333
		12	9	0.75		3		5	3	1		38.3333
199	Suinong76	5	5	1	0.910714		1	1	3			48	34.9286
		7	6	0.857143		1		6				34.2857
		8	7	0.875		1	5	2				22.5
200	Huajiang4	7	2	0.285714	0.623016	5	2					5.71429	15.2381
		12	10	0.833333		2	7	1				15
		12	9	0.75		3	3	6				25
201	Shengdou43	8	6	0.75	0.777778	2			6			45	43.8889
		12	9	0.75		3	2	3	6			43.3333
		12	10	0.833333		2		6	3		1	43.3333
202	Keshan1	8	4	0.5	0.759259				8			60	61.6667
		8	8	1					6	2		65
		9	7	0.777778				2	5	2		60
203	Dongsheng7	7	7	1	1					2	5	94.2857	82.2434
		10	10	1				2		5	2	68
		9	9	1					2	8		84.4444
204	Huajiang2	6	6	1	0.85			6				40	32
		10	8	0.8		2	3	5				26
		8	6	0.75		2		6				30
205	Henong95	10	10	1	0.911616		7	3				26	27.3535
		12	11	0.916667		1	8	3				23.3333
		11	9	0.818182		2		9				32.7273
206	Heihe43	6	6	1	0.833333		2		1	3		56.6667	46.1111
		12	9	0.75		3		2	1	6		51.6667
		12	9	0.75		3	4	1	4			30
207	Jiangnong417	5	3	0.6	0.633333	2		1	2			32	30.6667
		10	7	0.7		3		5	1	1		34
		10	6	0.6		4		5	1			26
208	Beifeng9	6	4	0.666667	0.731481	2	1	3				23.3333	35.9259
		9	7	0.777778		2	2	1		4		44.4444
		12	9	0.75		3		5	2	2		40
209	Keshan1	8	4	0.5	0.777778	4		3			1	27.5	45.6481
		9	9	1				4	2	3		57.7778
		12	10	0.833333		2		4	3	1	2	51.6667
210	Heihe45-90	8	0	0	0.138889	8						0	3.88889
		12	3	0.25		9	1	2				8.33333
		6	1	0.166667		5	1					3.33333
211	Huajiang12-44	7	5	0.714286	0.710317	2			5			42.8571	37.619
		12	10	0.833333		2	2	3	5			38.3333
		12	7	0.583333		5		2	5			31.6667
212	10-1518	10	10	1	0.853535			10				40	31.7677
		11	8	0.727273		3	3	5				23.6364
		12	10	0.833333		2	3	6		1		31.6667
213	Beidou40(Brown)	6	6	1	0.833333					2	4	93.3333	65.5556
		12	8	0.666667		4		2		5	1	48.3333
		12	10	0.833333		2		4	2	1	3	55
214	Kejiao09-343-23	8	0	0	0.190476	8						0	3.80952
		6	0	0		6						0
		7	4	0.571429		3	4					11.4286
215	Suinong76-250	10	8	0.8	0.655556	2	8					16	13.1111
		12	7	0.583333		5	7					11.6667
		12	7	0.583333		5	7					11.6667
216	Fengshou24-165	9	7	0.777778	0.814815	2				7		62.2222	54.3519
		9	6	0.666667			2	1	1	2		33.3333
		8	8	1				4		1	3	67.5
217	Kejiao11-1669	10	0	0	0.312121	10						0	6.84848
		11	7	0.636364		4	6	1				14.5455
		10	3	0.3		7	3					6
218	Suinong36	7	7	1	1				1	6		77.1429	63.7143
		10	10	1				3	4	3		60
		10	10	1				4	5	1		54
219	H09-95	8	8	1	1				6	2		65	67
		10	10	1					4	4	2	76
		9	9	1			1		6	2		60
220	Hefeng40	9	0	0	0.385185	9						0	8.37037
		10	6	0.6		4	5	1				14
		9	5	0.555556		4	5					11.1111
221	L72-1241	6	6	1	1				6			60	68.4444
		12	12	1					11		1	63.3333
		10	10	1					2	5	3	82
222	Heinong35	7	7	1	1						7	100	100
		10	10	1							10	100
		11	11	1							11	100
223	L65-540	10	0	0	0.433333	10						0	8.66667
		10	7	0.7		3	7					14
		10	6	0.6		4	6					12
224	Century lx13	9	0	0	0.397306	9						0	9.15825
		11	7	0.636364		4	6		1			16.3636
		9	5	0.555556		4	5					11.1111
225	L73-79	6	3	0.5	0.80303	3	1				2	36.6667	53.4343
		10	10	1			2		4	4		60
		11	10	0.909091		1		1	5	2	2	63.6364
226	L65-34	5	1	0.2	0.7	4	1					4	33.6667
		8	8	1				6	2			45
		10	9	0.9		1	3		1	5		52
227	Teal beans	10	7	0.7	0.683333	3		7				28	33.3333
		12	9	0.75		3		3	6			40
		10	6	0.6		4		2	4			32
228	Liaodou37	6	0	0	0.0666667	6						0	1.33333
		10	2	0.2		8	2					4
		7	0	0		7						0
229	Fengshou25	9	9	1	1		1		5		3	68.8889	72.2222
		12	12	1				1	4	3	4	76.6667
		9	9	1					5	3	1	71.1111
230	Heihe42	10	0	0	0.392857	10						0	15.7143
		8	6	0.75		2		6				30
		7	3	0.428571		4		3				17.1429
231	Чернивецька 9	10	0	0	0.388889	10						0	7.77778
		12	7	0.583333		5	7					11.6667
		12	7	0.583333		5	7					11.6667
232	Kenfeng7	7	5	0.714286	0.871429	2		5				28.5714	23.5238
		6	6	1			6					20
		10	9	0.9		1	7	2				22
233	Suinong19	3	3	1	0.886364			3				40	42.8788
		12	9	0.75		2		2	5	2		45
		11	10	0.909091		1		6	4			43.6364
234	Blackjack 21	7	1	0.142857	0.55873	6	1					2.85714	12.2857
		10	7	0.7		3	7					14
		12	10	0.833333		2	8	2				20
235	Suinong26	7	1	0.142857	0.407888	7						0	12.1212
		11	7	0.636364		4	5	2				16.3636
		9	4	0.444444			9					20
236	Kennong19	10	5	0.5	0.666667	5	3		2			18	22.1111
		12	9	0.75		3	3	6				25
		12	9	0.75		2	4	3		1		23.3333
237	Fengshou26	10	10	1	0.694444		2	8				36	25.3333
		12	6	0.5		6	1	5				18.3333
		12	7	0.583333		5	4		3			21.6667
238	Jiufeng10	8	6	0.75	0.916667	2			6			45	54.6667
		10	10	1			3		4	3		54
		8	8	1					6	2		65
239	Nenfeng20	8	0	0	0.305556	8						0	8.88889
		12	5	0.416667		6	4		1			11.6667
		12	6	0.5		6	3	3				15
240	Fengshou25	6	0	0	0.409091	6						0	8.18182
		11	8	0.727273		3	8					14.5455
		12	6	0.5		6	6					10
241	Dongnong76	10	0	0	0.525	10						0	19.5
		8	7	0.875		1	4		3			32.5
		10	7	0.7		3	3	2	2			26
242	Xingnong12	10	0	0	0.427778	10						0	8.55556
		10	7	0.7		3	7					14
		12	7	0.583333		5	7					11.6667
243	Longqingdou2	6	5	0.833333	0.916667	1		1	4			46.6667	60
		12	11	0.916667		1			6	5		63.3333
		6	6	1					3	3		70
244	H10-2430	6	6	1	0.958333			5	1			43.3333	45.2778
		8	7	0.875		1			7			52.5
		5	5	1				5				40
245	Suinong49	5	4	0.8	0.697222	1			4			48	37.3889
		12	8	0.666667		4		5	3			31.6667
		8	5	0.625		3		2	3			32.5
246	Suinong50	6	6	1	0.904762			1		5		73.3333	70.1587
		7	5	0.714286		2				5		57.1429
		4	4	1						4		80
247	Suinong27	8	0	0	0.174242	8						0	6.9697
		12	3	0.25		9		3				10
		11	3	0.272727		8		3				10.9091
248	Jianong2	8	0	0	0.0666667	8						0	13.3333
		6	0	0			6					20
		5	1	0.2		1	5					20
249	Hedou6	10	0	0	0.238095	10						0	4.7619
		8	0	0		8						0
		7	5	0.714286		2	5					14.2857
250	shennen	9	9	1	1					6	3	86.6667	94.8889
		10	10	1						1	9	98
		5	5	1							5	100
251	Jilin30	10	10	1	0.805556				10			60	48.3333
		12	9	0.75		3			9			45
		12	8	0.666667		4			8			40
252	Jinong18	10	10	1	0.861111			10				40	35.5556
		12	10	0.833333		2		8	2			36.6667
		12	9	0.75		3		9				30
253	Holt	8	2	0.25	0.305556	6	2					5	7.22222
		12	3	0.25		9	3					5
		12	5	0.416667		6	3	2				11.6667
254	Jinpin42	10	9	0.9	0.8	1		9				36	36.4444
		12	10	0.833333		2		5	5			41.6667
		12	8	0.666667		4		5	3			31.6667
255	Soybean	10	5	0.5	0.625	5		5				20	21.3889
		12	9	0.75		3	2	7				26.6667
		8	5	0.625		3	3	2				17.5
256	Jiyu72	7	7	1	0.944444			7				40	51.1111
		5	5	1					5			60
		6	5	0.833333					4	1		53.3333
257	Ha13-2413	6	6	1	0.897727	1				1	4	80	54.4697
		8	7	0.875		1	1	6				32.5
		11	9	0.818182		2		2	4	3		50.9091
258	Jiyu108	10	5	0.5	0.555556	5	5					10	21.4444
		10	5	0.5		5	2	3				16
		12	8	0.666667		4	2		3	3		38.3333
259	Huajiang4	10	1	0.1	0.172222	9	1					2	3.44444
		12	2	0.166667		10	2					3.33333
		12	3	0.25		9	3					5
260	Heihe39	6	2	0.333333	0.503704	4		2				13.3333	16.4444
		10	4	0.4		6		4				16
		9	7	0.777778		2	5	2				20
261	Heihe30	9	2	0.222222	0.490741	7	2					4.44444	15.9259
		12	7	0.583333		5	1	6				21.6667
		12	8	0.666667		4	3	5				21.6667
262	Yongji Jujube beans	10	0	0	0.5	10						0	10
		6	6	1			6					20
		12	6	0.5		6	6					10
263	Jilin small grain bean CK	9	0	0	0.25	9						0	8.88889
		12	4	0.333333		7	2		2			13.3333
		12	5	0.416667		3	3	1	1			13.3333
264	Conrad	7	0	0	0.425926	7						0	8.51852
		9	4	0.444444		5	4					8.88889
		6	5	0.833333		1	5					16.6667
265	HP202	5	5	1	0.733333			5				40	36
		10	8	0.8		2		5	3			38
		10	4	0.4		4		3	3			30
266	Ha05-7778	10	6	0.6	0.727778	4		6				24	32.4444
		12	10	0.833333		2		6	4			40
		12	9	0.75		3		7	2			33.3333
267	Ha06-3869	10	8	0.8	0.72963	2		4	4			40	33.5185
		9	5	0.555556		4	2	1	2			22.2222
		12	10	0.833333		2		7	3			38.3333
268	Ken05-3762	10	8	0.8	0.866667	2	8					16	20
		10	9	0.9		1	9					18
		10	9	0.9		1	5	4				26
269	Dongnong252	12	4	0.333333	0.361111	8	4					6.66667	10
		12	3	0.25		9		3				10
		12	6	0.5		6	4	2				13.3333
270	Dongnong Green Bean255	12	10	0.833333	0.85	2			4	6		60	56.7778
		10	8	0.8					3	3	2	62
		12	11	0.916667		1	2		9			48.3333

## Sheet: Table S2
Table S2 Primers used in this study.
ALS-F	CTCCGAGACAGCCGCCGCAA
ALS-F	TCAATACACAGTCCTGCCATC
ALS-A93T-F	ACTACCGCTGCGCCCAAGGC
ALS-A93T-R	TCGGTGCCAATCATGCGCCG
ALS-S624N-F	TGGTGCAGTGGGAGGACAGG
ALS-S624N-R	CCTCTGATGACAGATATGCCAGC
ALS-HIS-F	ggtggacagcaaatgggtcgcggatcc ATGGCCACCACCGCC
ALS-HIS-R	gtggtgctcgagtgcggccgcaagctt TCAATACACAGTCCTGCCATC
